# Supplementary material for: Co-infection with iflaviruses influences the insecticidal properties of Spodoptera exigua multiple nucleopolyhedrovirus occlusion bodies: Implications for the production and biosecurity of baculovirus insecticides
Source: PLoS One. 2017 May 5;12(5):e0177301. doi: 10.1371/journal.pone.0177301 (PMC5419652; doi:10.1371/journal.pone.0177301)
Supplement: S1 File — (XLSX) [file pone.0177301.s001.xlsx]

## Sheet: LC50
Bioassays (concentration-mortality)
	SeMNPV			SeMNPV+SeIV-1			SeMNPV+SeIV-2			SeMNPV+SeIV-1+2
OB concentrations	Rep1	Rep2	Rep3	Rep1	Rep2	Rep3	Rep1	Rep2	Rep3	Rep1	Rep2	Rep3
Control	0	0	0	0	0	0	0	0	0	0	0	0
3.03 × 103 OB/ml	17.3913	14.2857	18.1818	16.6667	41.6667	39.1304	58.3333	37.5	20.8333	41.6667	29.1667	16.6667
9.09 × 103 OB/ml	34.7826	31.8182	21.7391	62.5	70.8333	45.8333	91.6667	83.3333	54.1667	62.5	52.1739	91.6667
2.72 × 104 OB/ml	75	82.6087	62.5	70.8333	83.3333	87.5	66.6667	100	79.1667	95.8333	95.8333	91.3043
8.18 × 104 OB/ml	79.1667	83.3333	90.9091	95.8333	100	95.8333	83.3333	86.9565	95.8333	95.6522	95.8333	100
2.54 × 105 OB/ml	100	87.5	95.4545	91.3043	100	95.6522	100	100	95.8333	100	95.6522	100

## Sheet: MTD
	Mean time to death values (3 replicates per treatment)
	Observation time	SeMNPV+H2O H2O			SeMNPV+SeIV1 SeIV1			SeMNPV+SeIV2 SeIV2			SeMNPV+SeIV1+SeIV2 SeIV1+2
	Hours post-infection	Rep1	Rep2	Rep3	Rep1	Rep2	Rep3	Rep1	Rep2	Rep3	Rep1	Rep2	Rep3
	72	1	0	0	0	0	0	0	0	0	0	0	1
	80	2	0	1	1	0	0	1	2	4	0	1	2
	88	10	10	12	7	11	7	19	17	14	8	6	10
	96	23	18	17	20	22	22	23	23	21	23	20	23
	104	24	19	20	20	22	22	24	23	22	23	20	23
	112	24	21	21	21	23	22	24	23	22	23	22	23
	120	24	21	21	21	23	22	24	23	23	23	22	23
	128	24	21	21	21	23	22	24	23	23	23	22	24

## Sheet: OB production
	Occlusion body (OB) production in 10 randomly-selected larvae from each replicate (1-3)
		Rep1	Rep2	Rep3
	SeMNPV	3.13333e+07	4.41667e+07	1.53333e+07
		25000000	21000000	2800000
		1.81667e+07	2.31667e+07	4.33333e+06
		3.31667e+07	14500000	24500000
		37500000	4.31667e+07	15500000
		28000000	2.43333e+07	11500000
		33000000	1.53333e+07	1.31667e+07
		2.98333e+07	36000000	3.38333e+07
		2.41667e+07	2.56667e+07	2.16667e+07
		3.31667e+07	42500000	2.58333e+07
	SeMNPV+SeIV-1	9600000	2.28333e+07	5500000
		1.91667e+07	2.48333e+07	2.16667e+07
		1.46667e+07	2.73333e+07	1.93333e+07
		1.48333e+07	26500000	2.16667e+07
		16500000	38000000	40500000
		21000000	2.03333e+06	3.26667e+06
		2750000	3.51667e+07	36000000
		2.91667e+07	3.66667e+06	7000000
		2.26667e+07	1.28333e+07	11100000
		7000000	3.48333e+07	14500000
	SeMNPV+SeIV-2	1.41667e+07	3.66667e+07	2.78333e+06
		3.06667e+07	2.73333e+07	25500000
		2.81667e+07	8.38333e+06	9.83333e+06
		35000000	5.13333e+07	2.33333e+06
		3.31667e+07	2.18333e+07	1.12833e+07
		1.33333e+07	2.16667e+07	6.98333e+06
		16500000	23000000	11300000
		4.43333e+07	3.41667e+07	2.38333e+07
		1.08333e+07	3.11667e+07	19500000
		4.76667e+06	7.23333e+06	2.3e+06
	SeMNPV+SeIV-1+2	22500000	1.43333e+07	2.16667e+07
		2.98333e+07	21500000	6.21667e+06
		3.11667e+07	2.08333e+07	2.08333e+07
		3.68333e+07	6.68333e+06	1.98333e+07
		33500000	1500000	4.48333e+07
		1.48333e+07	9.23333e+06	5.98333e+06
		4.03333e+06	20000000	2.83333e+07
		8.11667e+06	1.46667e+07	4.06667e+07
		1.04167e+07	2900000	1.63333e+07
		1.03333e+07	2.78333e+07	2.08333e+07

## Sheet: Weight Gain
Weight gain in larvae following treatment with SeIV-1, SeMNPV, or SeMNPV+SeIV-1 (3-6 replicates)
Control						Control SeIV-1						SeMNPV						SeMNPV+SeIV-1
		24hpi	Final	Weight gain (g)				24hpi	Final	Weight gain (g)				24hpi	Final	Weight gain (g)				24hpi	Final	Weight gain (g)
Rep1	L1	0.021	0.249	0.228		Rep1	L1	0.015	0.143	0.128		Rep 1	L1	0.03	0.066	0.036		Rep 1	L1	0.022	0.028	0.006
	L2	0.014	0.279	0.265			L3	0.011	0.093	0.082			L2	0.035	0.066	0.031			L2	0.014	0.018	0.004
	L3	0.02	0.108	0.088			L4	0.013	0.113	0.1			L3	0.02	0.023	0.003			L3	0.017	0.02	0.003
	L4	0.011	0.117	0.106			L5	0.013	0.5	0.487			L4	0.024	0.035	0.011			L4	0.009	0.048	0.039
	L5	0.011	0.326	0.315			L6	0.017	0.207	0.19			L5	0.027	0.054	0.027			L5	0.022	0.038	0.016
	L6	0.019	0.302	0.283			L7	0.015	0.266	0.251			L6	0.032	0.174	0.142			L6	0.023	0.032	0.009
	L7	0.023	0.259	0.236			L8	0.025	0.14	0.115			L7	0.021	0.039	0.018			L7	0.019	0.037	0.018
	L8	0.022	0.13	0.108			L9	0.03	0.247	0.217			L9	0.026	0.029	0.003			L8	0.008	0.086	0.078
	L9	0.028	0.054	0.026			L10	0.014	0.16	0.146			L10	0.026	0.065	0.039			L9	0.021	0.032	0.011
	L10	0.011	0.011	0			L12	0.024	0.216	0.192			L11	0.016	0.046	0.03			L10	0.028	0.031	0.003
	L12	0.029	0.211	0.182			L13	0.029	0.225	0.196			L12	0.032	0.188	0.156			L11	0.011	0.32	0.309
	L13	0.022	0.49	0.468			L14	0.027	0.208	0.181			L13	0.024	0.028	0.004			L12	0.021	0.078	0.057
	L14	0.02	0.105	0.085			L15	0.025	0.035	0.01			L14	0.027	0.153	0.126			L13	0.024	0.052	0.028
	L15	0.022	0.085	0.063		Rep2	L1	0.015	0.12	0.105			L15	0.028	0.066	0.038			L14	0.011	0.013	0.002
Rep2	L1	0.01	0.122	0.112			L2	0.022	0.17	0.148		Rep 2	L1	0.027	0.048	0.021			L15	0.022	0.023	0.001
	L2	0.029	0.163	0.134			L3	0.007	0.012	0.005			L2	0.02	0.036	0.016		Rep 2	L1	0.016	0.123	0.107
	L3	0.02	0.13	0.11			L4	0.013	0.048	0.035			L3	0.027	0.039	0.012			L2	0.019	0.046	0.027
	L4	0.013	0.231	0.218			L5	0.018	0.105	0.087			L4	0.028	0.055	0.027			L3	0.006	0.018	0.012
	L5	0.013	0.269	0.256			L6	0.01	0.01	0			L5	0.012	0.012	0			L4	0.023	0.021	-0.002
	L6	0.016	0.267	0.251			L7	0.023	0.242	0.219			L6	0.011	0.011	0			L5	0.019	0.277	0.258
	L7	0.019	0.171	0.152			L8	0.016	0.228	0.212			L7	0.031	0.038	0.007			L6	0.02	0.026	0.006
	L9	0.01	0.112	0.102			L9	0.029	0.158	0.129			L8	0.018	0.02	0.002			L7	0.013	0.012	-0.001
	L10	0.009	0.214	0.205			L10	0.026	0.271	0.245			L9	0.018	0.029	0.011			L8	0.028	0.024	-0.004
	L11	0.029	0.171	0.142			L11	0.036	0.182	0.146			L10	0.028	0.04	0.012			L9	0.009	0.011	0.002
	L12	0.013	0.199	0.186			L12	0.027	0.02	-0.007			L11	0.036	0.08	0.044			L10	0.01	0.019	0.009
	L13	0.018	0.04	0.022			L14	0.011	0.09	0.079			L12	0.036	0.076	0.04			L11	0.015	0.071	0.056
	L14	0.013	0.18	0.167			L15	0.018	0.115	0.097			L13	0.012	0.012	0			L12	0.015	0.018	0.003
	L15	0.011	0.067	0.056		Rep3	L1	0.03	0.115	0.085			L14	0.032	0.034	0.002			L13	0.026	0.056	0.03
Rep3	L1	0.012	0.208	0.196			L2	0.019	0.241	0.222			L15	0.026	0.033	0.007			L14	0.022	0.04	0.018
	L2	0.011	0.235	0.224			L3	0.015	0.122	0.107		Rep 3	L1	0.026	0.054	0.028			L15	0.021	0.017	-0.004
	L3	0.007	0.1	0.093			L4	0.015	0.071	0.056			L2	0.021	0.019	-0.002		Rep 3	L1	0.021	0.052	0.031
	L4	0.016	0.263	0.247									L3	0.021	0.037	0.016			L2	0.017	0.015	-0.002
	L5	0.008	0.157	0.149									L4	0.015	0.024	0.009			L3	0.011	0.024	0.013
	L6	0.009	0.193	0.184									L5	0.023	0.03	0.007			L4	0.025	0.025	0
	L7	0.018	0.278	0.26									L6	0.032	0.054	0.022			L5	0.024	0.051	0.027
	L9	0.013	0.041	0.028									L7	0.024	0.054	0.03			L7	0.01	0.015	0.005
	L10	0.011	0.208	0.197									L8	0.033	0.047	0.014			L8	0.023	0.031	0.008
	L11	0.005	0.005	0									L9	0.022	0.042	0.02			L10	0.017	0.115	0.098
	L12	0.018	0.227	0.209									L10	0.03	0.028	-0.002			L11	0.022	0.018	-0.004
	L14	0.012	0.137	0.125									L11	0.028	0.056	0.028			L12	0.018	0.041	0.023
	L15	0.017	0.186	0.169									L12	0.016	0.02	0.004			L13	0.011	0.028	0.017
													L13	0.029	0.056	0.027			L14	0.02	0.201	0.181
													L14	0.028	0.051	0.023			L15	0.014	0.083	0.069
													L15	0.026	0.14	0.114		Rep 4	L1	0.016	0.227	0.211
												Rep 4	L1	0.034	0.073	0.039			L2	0.011	0.025	0.014
													L2	0.028	0.06	0.032			L3	0.021	0.04	0.019
													L3	0.018	0.051	0.033			L4	0.012	0.017	0.005
													L4	0.019	0.057	0.038			L7	0.028	0.028	0
													L5	0.026	0.052	0.026			L8	0.021	0.027	0.006
													L6	0.012	0.015	0.003			L9	0.022	0.053	0.031
													L7	0.028	0.032	0.004			L10	0.02	0.019	-0.001
													L8	0.033	0.028	-0.005			L11	0.007	0.014	0.007
													L9	0.025	0.036	0.011			L12	0.027	0.045	0.018
													L10	0.023	0.036	0.013			L13	0.015	0.053	0.038
													L11	0.016	0.026	0.01			L14	0.01	0.012	0.002
													L12	0.023	0.028	0.005			L15	0.022	0.027	0.005
													L13	0.024	0.048	0.024		Rep 5	L1	0.018	0.019	0.001
													L14	0.032	0.066	0.034			L3	0.014	0.023	0.009
													L15	0.028	0.049	0.021			L4	0.015	0.027	0.012
													L1	0.034	0.064	0.03			L5	0.012	0.017	0.005
												Rep 5	L2	0.019	0.022	0.003			L6	0.017	0.014	-0.003
													L3	0.021	0.033	0.012			L7	0.018	0.041	0.023
													L4	0.028	0.04	0.012			L8	0.027	0.046	0.019
													L5	0.024	0.03	0.006			L9	0.02	0.022	0.002
													L6	0.027	0.046	0.019			L10	0.006	0.006	0
													L7	0.018	0.036	0.018			L11	0.02	0.02	0
													L8	0.033	0.036	0.003			L12	0.019	0.116	0.097
													L9	0.025	0.034	0.009			L13	0.023	0.021	-0.002
													L10	0.03	0.287	0.257			L14	0.02	0.016	-0.004
													L11	0.028	0.042	0.014			L15	0.008	0.006	-0.002
													L12	0.026	0.068	0.042		Rep 6	L1	0.014	0.037	0.023
													L13	0.02	0.034	0.014			L2	0.019	0.023	0.004
													L14	0.025	0.041	0.016			L3	0.024	0.038	0.014
													L15	0.019	0.036	0.017			L5	0.025	0.019	-0.006
												Rep 6	L2	0.015	0.118	0.103			L6	0.016	0.029	0.013
													L3	0.015	0.032	0.017			L8	0.016	0.027	0.011
													L4	0.02	0.027	0.007			L9	0.016	0.043	0.027
													L5	0.02	0.033	0.013			L10	0.027	0.021	-0.006
													L6	0.024	0.289	0.265			L11	0.014	0.007	-0.007
													L7	0.027	0.051	0.024			L12	0.029	0.045	0.016
													L8	0.02	0.02	0			L13	0.015	0.035	0.02
													L9	0.025	0.189	0.164			L14	0.027	0.013	-0.014
													L10	0.018	0.064	0.046			L15	0.013	0.024	0.011
													L11	0.025	0.059	0.034
													L12	0.021	0.045	0.024
													L13	0.021	0.028	0.007
													L14	0.022	0.044	0.022
													L15	0.015	0.028	0.013

## Sheet: OB-larva OB-mg
Occlusion body production and final weight (immediately prior to death) of larvae treated with SeMNPV or SeMNPV+SeIV-1
	Treatment	OB/larva	Weight (mg)	OB/mg
	SeMNPV	3625000000	66	5.49242e+07
		1700000000	23	7.3913e+07
		1950000000	35	5.57143e+07
		4200000000	54	7.77778e+07
		3100000000	39	7.94872e+07
		3350000000	29	1.15517e+08
		877500000	46	1.90761e+07
		1025000000	28	3.66071e+07
		4425000000	66	6.70455e+07
		10325000000	48	2.15104e+08
		4075000000	36	1.13194e+08
		3275000000	39	8.39744e+07
		6050000000	55	110000000
		1325000000	12	1.10417e+08
		1150000000	11	1.04545e+08
		5875000000	38	1.54605e+08
		1650000000	20	82500000
		2900000000	29	100000000
		9075000000	40	226875000
		8400000000	80	105000000
		9975000000	76	131250000
		3975000000	34	1.16912e+08
		7000000000	33	2.12121e+08
		19275000000	54	3.56944e+08
		3000000000	19	1.57895e+08
		5925000000	37	1.60135e+08
		2375000000	24	9.89583e+07
		6150000000	30	205000000
		7575000000	54	1.40278e+08
		5350000000	47	1.1383e+08
		7450000000	28	2.66071e+08
		2775000000	56	4.95536e+07
		8125000000	20	406250000
		2650000000	51	5.19608e+07
		6225000000	73	8.5274e+07
		9725000000	51	1.90686e+08
		5200000000	57	9.12281e+07
		5400000000	52	1.03846e+08
		1925000000	15	1.28333e+08
		4050000000	32	126562500
		4800000000	28	1.71429e+08
		6250000000	36	1.73611e+08
		5825000000	36	1.61806e+08
		7350000000	26	2.82692e+08
		600000000	28	2.14286e+07
		7650000000	48	159375000
		9650000000	66	1.46212e+08
		7050000000	64	110156250
		0	22	0
		8950000000	33	2.71212e+08
		5775000000	40	144375000
		5975000000	30	1.99167e+08
		10925000000	46	237500000
		4125000000	36	1.14583e+08
		3900000000	36	1.08333e+08
		5100000000	34	150000000
		5300000000	42	1.2619e+08
		9925000000	68	1.45956e+08
		3500000000	34	1.02941e+08
		2100000000	41	5.12195e+07
		6300000000	36	175000000
		4975000000	32	155468750
		2300000000	27	8.51852e+07
		6625000000	33	2.00758e+08
		6375000000	51	125000000
		2625000000	20	131250000
		4575000000	64	71484375
		5400000000	45	120000000
		2775000000	28	9.91071e+07
		5075000000	44	1.15341e+08
		5500000000	28	1.96429e+08
	SeMNPV+SeIV-1	6625000000	28	2.36607e+08
		3000000000	18	1.66667e+08
		3275000000	20	163750000
		5975000000	32	186718750
		3900000000	37	1.05405e+08
		2825000000	32	88281250
		3000000000	31	9.67742e+07
		20350000000	78	2.60897e+08
		10650000000	52	2.04808e+08
		750000000	13	5.76923e+07
		2800000000	23	1.21739e+08
		2800000000	46	6.08696e+07
		3525000000	18	1.95833e+08
		1825000000	21	8.69048e+07
		1475000000	12	1.22917e+08
		3425000000	24	1.42708e+08
		1175000000	11	1.06818e+08
		1600000000	18	8.88889e+07
		6750000000	56	1.20536e+08
		500000000	40	12500000
		1825000000	17	1.07353e+08
		600000000	52	1.15385e+07
		1500000000	15	100000000
		8150000000	24	3.39583e+08
		4100000000	25	164000000
		6675000000	51	1.30882e+08
		2000000000	15	1.33333e+08
		4525000000	31	1.45968e+08
		1875000000	115	1.63043e+07
		5975000000	18	3.31944e+08
		875000000	41	2.13415e+07
		5225000000	28	1.86607e+08
		1725000000	25	69000000
		525000000	40	13125000
		3025000000	28	1.08036e+08
		1200000000	27	4.44444e+07
		5500000000	53	1.03774e+08
		2075000000	19	1.09211e+08
		4450000000	14	3.17857e+08
		5950000000	45	1.32222e+08
		2800000000	53	5.28302e+07
		1450000000	12	1.20833e+08
		8500000000	27	3.14815e+08
		15650000000	19	8.23684e+08
		3500000000	23	1.52174e+08
		3675000000	27	1.36111e+08
		600000000	17	3.52941e+07
		2125000000	14	1.51786e+08
		4700000000	41	1.14634e+08
		2275000000	22	1.03409e+08
		425000000	6	7.08333e+07
		2375000000	20	118750000
		2325000000	21	1.10714e+08
		2000000000	16	125000000
		2500000000	37	6.75676e+07
		1825000000	23	7.93478e+07
		2350000000	38	6.18421e+07
		5600000000	19	2.94737e+08
		575000000	29	1.98276e+07
		1450000000	27	5.37037e+07
		2875000000	43	6.68605e+07
		2150000000	21	1.02381e+08
		2150000000	7	3.07143e+08
		8825000000	45	1.96111e+08
		0	35	0
		2825000000	13	2.17308e+08

## Sheet: Viral Load
Quantification of virus load (number of virus genomes) in tissues from abdomens of adult Spodoptera exigua subjected to qPCR analysis.
	Genomes/abdomen
	control	SeMNPV	SeIV1	SeIV2	SeIV1+2
	940.057	41404.4	25732.5	192078	41885.8
	37.5696	42459.2	131346	172007	69153
	742.025	31726.4	67043.5	180874	38555.4
	2450.71	35512.6	50121.3	209121	53406.5
	1088.15	14266.7	89237.4	241019	22318.8
	1313.85	100202	62045.8	206350	97809.6
	858.69	36936.6	877.879	192145	163451
	2033.54	26776.8	949.038	213412	160898
	497.832	32309.3	9551.52	211404	184693
	1667.8	22977.1	1149.69	169843	281328
	1392.62	33435.1	975.724	250301	66026.7
	3074.44	24570.6	1400.18	1187.52	45294.9
	431.375	17071.3	1095.25	457.189	374.372
	1027.25	22913.1	753.46	757.515	1339.54
	546.902	30037.7	1786.96	0	1667.88
	1769.18	829.588	0	792.487	0
	2054.56	1246.37	19579.3	1733.91	142535
	574.716	1323.42	0.0110685	950.587	817.84
	930.938	1985.19	648.501	720.4	0
	569.059	0	434.399	490.609	0

## Sheet: Prevalence
Prevalence of sublethal infection in adult Spodoptera exigua determined by qPCR using primers specified in manuscript.
		Positive	Total
	Control	3	20
	SeMNPV	17	19
	SeMNPV+SeIV-1	14	20
	SeMNPV+SeIV-2	17	20
	SeMNPV+SeIV-1+2	15	18
